# Supplementary material for: Integrative Clinical and DNA Methylation Analyses in a Population-Based Cohort Identifies CDH17 and LRP2 as Risk Recurrence Factors in Stage II Colon Cancer
Source: Cancers (Basel). 2022 Dec 27;15(1):158. doi: 10.3390/cancers15010158 (PMC9817957; doi:10.3390/cancers15010158)
Supplement: Supplementary file 1 [file cancers-15-00158-s001.zip]

Archive with 1 entries (1 files):
- cancers-2128609-supplementary.pdf
